# Supplementary material for: IRF1-mediated downregulation of PGC1α contributes to cardiorenal syndrome type 4
Source: Nat Commun. 2020 Sep 16;11:4664. doi: 10.1038/s41467-020-18519-0 (PMC7494935; doi:10.1038/s41467-020-18519-0)
Supplement: Supplementary file 3 — Source Data [file 41467_2020_18519_MOESM3_ESM.xlsx]

## Sheet: Figure 1
Figure 1a
GO Enrichment (Cellular Component)	-LogP
mitochondrion	5.11253
nucleoplasm	5.1116
myelin sheath	4.08357
cell body	3.81725
haptoglobin-hemoglobin complex	3.72788
plasma membrane	3.70874
oligosaccharyltransferase complex	3.5166
secretory vesicle	3.27919
neuronal cell body	3.09363
endoplasmic reticulum membrane	3.08191
dendrite	3.05136
nuclear chromatin	2.94884
mitochondrial matrix	2.49841
V-type ATPase	2.07712
Figure 1b
KEGG Pathway Classification	-LogP
Glutamatergic synapse	3.47861
Glucagon signaling pathway	3.4269
Apoptosis	2.84267
N-Glycan biosynthesis	2.55936
Fructose and mannose metabolism	2.14112
Vascular smooth muscle contraction	1.83158
Galactose metabolism	1.69084
Fatty acid metabolism	1.64644
Nicotinamide metabolism	1.53641
Glycosphingolipid biosynthesis	1.43936
Glycerophospholipid metabolism	1.32755
Figure 1e
mRNA fold induction
	Sham			mean	sd	CKD			mean	sd	Statistical method	p value
MCAD	0.9965	1.0612	0.9391	0.998933	0.0610864	0.5593	0.5014	0.3737	0.478133	0.0949623	two-tailed unpaired t test	0.0013
CROT	0.9427	0.9731	1.1011	1.00563	0.0840622	0.5543	0.6368	0.6026	0.5979	0.0414503	two-tailed unpaired t test	0.0017
HADHB	0.9482	1.0374	1.011	0.998867	0.0458211	0.5196	0.5377	0.3783	0.478533	0.0872751	two-tailed unpaired t test	0.0008
Cpt1b	1.1215	1.0519	0.8468	1.00673	0.142811	0.6164	0.6287	0.4074	0.550833	0.124369	two-tailed unpaired t test	0.014
Figure 1f
mRNA fold induction
	Sham			mean	sd	CKD			mean	sd	Statistical method	p value
Atp5a1	1.0319	1.2131	0.8046	1.01653	0.204683	0.4259	0.4549	0.5868	0.4892	0.0857588	two-tailed unpaired t test	0.0147
Ndufa	1.057	0.9548	0.9963	1.0027	0.0513997	0.6102	0.6884	0.4553	0.584633	0.118634	two-tailed unpaired t test	0.005
Ndufv	0.948	1.0191	1.0358	1.00097	0.0466243	0.2559	0.495	0.5181	0.423	0.145173	two-tailed unpaired t test	0.0028
Cytc	1.1294	0.9625	0.9198	1.0039	0.110763	0.6705	0.7367	0.6441	0.683767	0.0477042	two-tailed unpaired t test	0.01
Figure 1g
mRNA fold induction
	Sham			mean	sd	CKD			mean	sd	Statistical method	p value
PGC1α	1.1337	0.9069	0.9631	1.00123	0.118111	0.4126	0.5635	0.4356	0.470567	0.0813001	two-tailed unpaired t test	0.003
TFAM	0.8411	1.4237	0.836	1.0336	0.337846	0.2956	0.2533	0.4707	0.339867	0.115262	two-tailed unpaired t test	0.0281
ERRα	0.9992	1.1203	0.8921	1.00387	0.114172	0.2443	0.4073	0.7078	0.453133	0.235125	two-tailed unpaired t test	0.0218
NRF1	1.2411	1.1533	0.6968	1.0304	0.292222	0.3613	0.6116	0.3706	0.447833	0.141902	two-tailed unpaired t test	0.036
Figure 1h
Relative PGC1α/β-actin
				mean	sd	Statistical method	p value
Control	1.05856	1.00872	0.932724	1	0.063369	two-tailed unpaired t test	0.0179
CKD	0.389998	0.715656	0.655585	0.58708	0.1733

## Sheet: Figure 2
Figure 2a
mRNA fold induction
	Control	Urea	Scr	UA	PTH	TMAO	HP	FGF23	B2M	IS	PCS	IAA
	0.9341	0.6034	1.0424	0.9619	0.777	1.0802	0.4286	0.7575	0.7964	0.7571	0.7676	1.0324
	1.022	0.6023	1.0838	0.9338	0.7444	0.7904	0.3196	1.5053	1.0427	0.7669	1.687	1.2156
	1.0451	1.3943	0.6925	1.0856	1.4325	1.05	0.6304	0.6148	1.3837	1.0814	0.7165	1.0369
mean	1.0004	0.866667	0.939567	0.993767	0.984633	0.973533	0.459533	0.9592	1.07427	0.868467	1.05703	1.09497
sd	0.0585677	0.456944	0.214965	0.0807615	0.388206	0.159315	0.157692	0.478288	0.29492	0.184471	0.546165	0.104496
Method	two-tailed unpaired t test
p value		0.6415	0.6609	0.9139	0.9479	0.7975	0.0051	0.8894	0.6924	0.3031	0.8669	0.2433
Figure 2b
PGC1α mRNA fold induction
	Control	CKD patients
	1.3188	0.4201
	0.9819	0.6014
	0.779	0.3583
mean	1.02657	0.459933
sd	0.272658	0.12635
Method	two-tailed unpaired t test
p value	0.0309
Figure 2c
Relative PGC1α/β-actin
	Control	CKD patients
	1.07127	0.659746
	1.11611	0.609618
	0.812616	0.60345
mean	1	0.624272
sd	0.163822	0.0308761
Method	two-tailed unpaired t test
p value	0.0175
Figure 2d
PGC1α mRNA fold induction
	2.8 mg/dL	4.2 mg/dL	5.6 mg/dL	7.0 mg/dL	8.4 mg/dL	9.8 mg/dL
	0.9441	0.6722	0.5183	0.6154	0.4124	0.2032
	1.0493	0.8422	0.5131	0.5509	0.4235	0.1979
	1.0096	1.0003	0.5851	0.5451	0.4397	0.212
mean	1.001	0.838233	0.538833	0.570467	0.4252	0.204367
sd	0.0531247	0.164086	0.0401524	0.0390213	0.0137292	0.00712203
Method	One-way ANOVA
p value		2.8 vs. 4.2 mg/dL	2.8 vs. 5.6 mg/dL	2.8 vs. 7.0 mg/dL	2.8 vs. 8.4 mg/dL	2.8 vs. 9.8 mg/dL
		0.1501	<0.0001	0.0001	<0.0001	<0.0001
Figure 2e
Relative PGC1α/β-actin
	2.8 mg/dL	4.2 mg/dL	5.6 mg/dL	7.0 mg/dL	8.4 mg/dL	9.8 mg/dL
	1	0.913805	0.73661	0.506652	0.401751	0.349685
	1	0.941947	0.74845	0.576905	0.458747	0.418303
	1	0.879427	0.788235	0.680547	0.540219	0.459305
mean	1	0.911727	0.757765	0.588035	0.466906	0.409098
sd	1e-07	0.0313118	0.0270437	0.0874803	0.0695938	0.0553872
Method	One-way ANOVA
p value		2.8 vs. 4.2 mg/dL	2.8 vs. 5.6 mg/dL	2.8 vs. 7.0 mg/dL	2.8 vs. 8.4 mg/dL	2.8 vs. 9.8 mg/dL
		0.3883	0.0014	<0.0001	<0.0001	<0.0001
Figure 2f
PGC1α mRNA fold induction
	Control	3 h	6 h	12 h	24 h	48 h
	0.9953	1.1953	0.705	0.7067	0.3597	0.2917
	1.0996	1.1433	0.7174	0.7344	0.3737	0.2733
	0.9139	1.1528	0.9173	0.6495	0.398	0.2485
mean	1.00293	1.1638	0.7799	0.696867	0.377133	0.271167
sd	0.093085	0.0276903	0.119153	0.0432958	0.0193795	0.0216789
Method	One-way ANOVA
p value		Control vs. 3 h	Control vs. 6 h	Control vs. 12 h	Control vs. 24 h	Control vs. 48 h
		0.0946	0.0138	0.0011	<0.0001	<0.0001
Figure 2g
Relative PGC1α/β-actin
	Control	3 h	6 h	12 h	24 h	48 h
	1	0.968768	0.873412	0.859865	0.611062	0.346413
	1	1.00473	0.858665	0.838202	0.56081	0.455499
	1	1.02796	0.990214	0.835659	0.644188	0.545127
mean	1	1.00048	0.90743	0.844575	0.605353	0.449013
sd	2.3094e-07	0.0298214	0.0720713	0.0133022	0.0419807	0.099516
Method	One-way ANOVA
p value		Control vs. 3 h	Control vs. 6 h	Control vs. 12 h	Control vs. 24 h	Control vs. 48 h
		>0.9999	0.36	0.0407	<0.0001	<0.0001
Figure 2h
OCR (pmoles/min)
Time (min)	Control				mean	sd	HP				mean	sd	Statistical method	p value
1	137.43	127.67	105.16	118.88	122.285	13.7019	70.36	61.89	55.74	46.81	58.7	9.93756	two-tailed unpaired t test	0.000288
8	135.33	129.16	104.65	117.84	121.745	13.5034	70.45	61.7	55.19	46.69	58.5075	10.0577	two-tailed unpaired t test	0.000288
15	133.14	119.61	115.14	127.02	123.727	7.96104	69.85	62.24	55.24	47.23	58.64	9.66734	two-tailed unpaired t test	4.6e-05
22	69.57	59.7	54.25	46.34	57.465	9.75753	38.49	39.8	33.58	22.08	33.4875	8.06251	two-tailed unpaired t test	0.009088
29	73.36	52.21	51.87	57.72	58.79	10.0766	36.63	41.08	34.11	23.67	33.8725	7.38691	two-tailed unpaired t test	0.007212
35	66.16	53.41	49.02	58.96	56.8875	7.39966	39.22	43.3	34.58	24.32	35.355	8.1738	two-tailed unpaired t test	0.00793
42	188.4	172.95	144.62	162.73	167.175	18.3697	94.19	85.15	64.73	77.93	80.5	12.441	two-tailed unpaired t test	0.000232
49	181.32	171.96	141.49	151.82	161.647	18.2232	92.47	72.92	54.61	72.39	73.0975	15.4662	two-tailed unpaired t test	0.000311
55	175.94	160.94	146.64	152.26	158.945	12.766	85.37	81.11	65.7	67.81	74.9975	9.71348	two-tailed unpaired t test	4.5e-05
62	15.08	32.29	28.04	16.96	23.0925	8.3841	21	15.06	14.74	8.18	14.745	5.23843	two-tailed unpaired t test	0.142233
69	20.64	32.52	27.98	15.93	24.2675	7.40628	21.88	15.73	14.63	8.12	15.09	5.63638	two-tailed unpaired t test	0.096063
76	15.17	32.11	28.24	16.1	22.905	8.55049	15.39	14.49	8.99	17.55	14.105	3.64375	two-tailed unpaired t test	0.107117
Figure 2i
Relative ATP level
	Control	HP
	1.199	0.6374
	0.9832	0.4864
	0.8047	0.641
mean	0.995633	0.588267
sd	0.197444	0.0882375
Method	two-tailed unpaired t test
p value	0.031
Figure 2j
mRNA fold induction
	Control			mean	sd	HP			mean	sd	Method	p value
MCAD	1.1143	0.9475	0.947	1.00293	0.0964467	0.5992	0.5704	0.7566	0.642067	0.100229	two-tailed unpaired t test	0.0109
CROT	0.9483	1.0768	0.9872	1.0041	0.0658959	0.6545	0.8795	0.8125	0.782167	0.115526	two-tailed unpaired t test	0.0446
HADHB	0.8684	0.98	1.1768	1.0084	0.156149	0.5546	0.7065	0.7012	0.6541	0.0862103	two-tailed unpaired t test	0.0263
Cpt1b	0.9787	1.0464	0.9822	1.00243	0.0381164	0.9286	0.9775	0.8765	0.927533	0.0505084	two-tailed unpaired t test	0.1097
Figure 2k
mRNA fold induction
	Control			mean	sd	HP			mean	sd	Method	p value
Atp5a1	0.9883	1.2085	0.8324	1.00973	0.188964	0.4833	0.6543	0.3817	0.506433	0.137764	two-tailed unpaired t test	0.0203
Ndufa	0.9967	1.0251	0.9791	1.0003	0.0232103	0.4702	0.4461	0.4678	0.461367	0.0132757	two-tailed unpaired t test	<0.0001
Ndufv	1.0199	1.0062	0.9839	1.00333	0.0181704	0.3345	0.3211	0.4933	0.382967	0.0957861	two-tailed unpaired t test	0.0004
Cytc	1.0029	0.9902	1.0164	1.00317	0.013102	0.7629	0.7964	0.7401	0.766467	0.028319	two-tailed unpaired t test	0.0002
Figure 2l
mRNA fold induction
	Control			mean	sd	HP			mean	sd	Method	p value
PKM	0.9468	1.2917	0.8245	1.021	0.242277	1.6262	2.0194	1.6524	1.766	0.219841	two-tailed unpaired t test	0.0169
HK2	1.1284	0.8805	1.0012	1.00337	0.123964	1.6383	1.319	1.4888	1.48203	0.159758	two-tailed unpaired t test	0.0149
PFKP	1.1984	0.9078	0.8963	1.00083	0.171194	1.4128	1.5719	1.6367	1.54047	0.115212	two-tailed unpaired t test	0.0106
PDK4	0.8371	1.3572	0.8243	1.0062	0.304042	2.2038	2.2437	1.7731	2.07353	0.260947	two-tailed unpaired t test	0.0099
Figure 2m
mtDNA copy number fold change
				mean	sd	Method	p value
Control	0.8138	1.0659	1.1529	1.01087	0.176121	two-tailed unpaired t test	0.0067
HP	0.2396	0.4319	0.4596	0.377033	0.119824
Figure 2n
ROS production fold change
				mean	sd	Method	p value
Control	1.00763	1.03053	0.961832	1	0.0349814	two-tailed unpaired t test	0.0167
HP	2.45802	4.85496	4.07634	3.79644	1.22274
Figure 2o
Membrane Potential Loss
				mean	sd	Method	p value
Control	2.47	1.85	2.38	2.23333	0.335012	two-tailed unpaired t test	0.0478
HP	26.8	21.6	7.4	18.6	10.0419

## Sheet: Figure 3
Figure 3a
Serum phosphate (mg/dl)
	Sham	CKD	CKD+HPD
	5.32248	7.53822	10.3176
	5.97556	8.80893	11.4887
	6.44975	9.11268	10.0358
	4.91241	6.31475	8.38269
	7.18383	9.30506	10.6129
	5.55325	7.52866	10.2828
	5.7981	6.28377	7.87122
	6.00987	8.188	10.0605
	6.59602	8.05439	11.4531
	6.27139	9.01947	7.39414
mean	6.00727	8.01539	9.78994
sd	0.659547	1.10009	1.42929
Method	One-way ANOVA
p value	Sham vs. CKD	Sham vs. CKD+HPD	CKD vs. CKD+HPD
	0.0011	<0.0001	0.0037
Figure 3b
mRNA fold induction																	p value	p value	p value
	Sham			mean	sd	CKD			mean	sd	CKD+HPD			mean	sd	Method	Sham vs. CKD	Sham vs. CKD+HPD	CKD vs. CKD+HPD
PGC1α	1.0012	1.0172	0.9886	1.00233	0.0143336	0.438	0.6433	0.773	0.6181	0.168916	0.3652	0.2122	0.3162	0.297867	0.0781302	One-way ANOVA	0.0112	0.0005	0.0252
TFAM	0.9447	1.2054	0.8723	1.00747	0.175196	0.6082	0.5684	0.5686	0.581733	0.022921	0.2889	0.3606	0.193	0.280833	0.0840907	One-way ANOVA	0.0087	0.0005	0.0395
ERRα	0.9498	0.9245	1.1389	1.0044	0.117165	0.6985	0.7112	0.6049	0.671533	0.0580545	0.4369	0.5116	0.4193	0.455933	0.0490053	One-way ANOVA	0.0056	0.0004	0.0388
NRF1	0.7178	1.1575	1.1922	1.0225	0.264448	0.5708	0.526	0.583	0.559933	0.0300136	0.2744	0.4095	0.4127	0.365533	0.07894	One-way ANOVA	0.0285	0.0058	0.3615
Figure 3c
Relative PGC1α/β-actin
	Sham	CKD	CKD+HPD
	1.01672	0.867939	0.482353
	0.928124	0.770228	0.402654
	1.05516	0.602553	0.31847
mean	1	0.746907	0.401159
sd	0.0651456	0.134222	0.0819518
Method	One-way ANOVA
p value	Sham vs. CKD	Sham vs. CKD+HPD	CKD vs. CKD+HPD
	0.045	0.0007	0.0119
Figure 3e
Relative ATP level
	Sham	CKD	CKD+HPD
	1.0092	0.6529	0.4166
	1.0019	0.693	0.3703
	0.7347	0.6272	0.2646
	0.8908	0.4852	0.2234
	0.7489	0.7855	0.5144
	0.802	0.3923	0.3979
	1.2534	0.5168	0.6261
	1.466	0.741	0.2807
	1.2577	0.3649	0.556
	0.8355	0.7644	0.2146
mean	1.00001	0.60232	0.38646
sd	0.24933	0.153465	0.143759
Method	One-way ANOVA
p value	Sham vs. CKD	Sham vs. CKD+HPD	CKD vs. CKD+HPD
	0.0002	<0.0001	0.0417
Figure 3f
mRNA fold induction
	Sham			mean	sd	CKD			mean	sd	CKD+HPD			mean	sd	Method	Sham vs. CKD	Sham vs. CKD+HPD	CKD vs. CKD+HPD
MCAD	1.2012	1	0.8277	1.00963	0.186936	0.6009	0.6404	0.5497	0.597	0.0454756	0.3523	0.1993	0.3055	0.2857	0.0783982	One-way ANOVA	0.0132	0.0008	0.0437
CROT	0.8994	1.0552	1.0639	1.00617	0.0925649	0.5215	0.5345	0.456	0.504	0.0420743	0.2636	0.2832	0.23	0.258933	0.0269053	One-way ANOVA	0.0001	<0.0001	0.0062
HADHB	1.0975	0.9417	0.9585	0.999233	0.085515	0.4436	0.3604	0.4084	0.404133	0.0417638	0.2827	0.2761	0.3116	0.290133	0.0188813	One-way ANOVA	<0.0001	<0.0001	0.1031
Cpt1b	0.9815	0.8494	1.1934	1.0081	0.173536	0.2377	0.2975	0.3722	0.302467	0.0673874	0.113	0.2757	0.1034	0.164033	0.0968252	One-way ANOVA	0.0009	0.0003	0.3988
Figure 3g
mRNA fold induction																	p value	p value	p value
	Sham			mean	sd	CKD			mean	sd	CKD+HPD			mean	sd	Method	Sham vs. CKD	Sham vs. CKD+HPD	CKD vs. CKD+HPD
Atp5a1	0.9024	0.9423	1.1745	1.0064	0.146939	0.5302	0.512	0.4258	0.489333	0.0557689	0.2122	0.2529	0.2099	0.225	0.0241895	One-way ANOVA	0.0011	0.0001	0.0288
Ndufa	0.819	1.1215	1.0795	1.00667	0.163875	0.5854	0.6848	0.4521	0.5741	0.116761	0.3585	0.3946	0.4475	0.4002	0.0447635	One-way ANOVA	0.0103	0.0019	0.251
Ndufv	0.9715	0.8971	1.148	1.00553	0.128866	0.7286	0.6098	0.4196	0.586	0.155869	0.32	0.2766	0.3019	0.2995	0.0217993	One-way ANOVA	0.0111	0.0008	0.0552
Cytc	0.9974	0.8569	1.0874	0.980567	0.116168	0.5966	0.6453	0.7983	0.680067	0.105249	0.3504	0.4301	0.4194	0.399967	0.0432581	One-way ANOVA	0.0183	0.0007	0.0248

## Sheet: Figure 4
Figure 4a
Relative PGC1α/β-actin
	Control	HP	PGC1α	PGC1α+HP	Nam	Nam+HP
	1	0.470852	1.88776	0.781925	1.65253	1.33623
	0.999999	0.480902	2.30496	0.932464	1.45653	1.20622
	1	0.532209	1.90266	1.29727	1.85431	1.06465
mean	1	0.494654	2.03179	1.00389	1.65445	1.20237
sd	5.19615e-07	0.0329094	0.23669	0.264993	0.198896	0.135832
Method	One-way ANOVA
p value	Control vs. HP	HP vs. PGC1α+HP	HP vs. Nam+HP
	0.0381	0.0363	0.0036
Figure 4b
ROS production fold change
	Control	HP	PGC1α	PGC1α+HP	Nam	Nam+HP
	0.975734	2.34387	1.00026	1.03006	1.1589	1.94029
	1.06732	2.18865	1.62984	1.30698	1.04295	1.35044
	0.956951	2.11104	1.09821	1.0254	1.05971	1.56776
mean	1	2.21452	1.24277	1.12082	1.08718	1.6195
sd	0.0590481	0.118553	0.338775	0.16124	0.0626686	0.298309
Method	One-way ANOVA
p value	Control vs. HP	HP vs. PGC1α+HP	HP vs. Nam+HP
	0.0001	0.0003	0.0356
Figure 4c
MCAD mRNA fold induction
	Control	HP	PGC1α	PGC1α+HP	Nam	Nam+HP
	0.9102	0.5559	1.4598	1.2634	1.6257	1.1154
	1.0262	0.5586	1.5603	1.2878	1.7396	1.0565
	1.0718	0.8346	1.5737	1.2756	1.6902	1.0545
mean	1.00273	0.6497	1.53127	1.2756	1.68517	1.07547
sd	0.0833166	0.160134	0.0622535	0.0122	0.0571166	0.0345977
Method	One-way ANOVA
p value	Control vs. HP	HP vs. PGC1α+HP	HP vs. Nam+HP
	0.0023	<0.0001	0.0004
Ndufa mRNA fold induction
	Control	HP	PGC1α	PGC1α+HP	Nam	Nam+HP
	0.9021	0.5703	2.1987	1.1244	1.1324	1.1245
	1.0732	0.3579	1.7935	0.9001	1.6817	0.8109
	1.0436	0.4687	1.764	0.89	1.4068	1.0399
mean	1.0063	0.465633	1.91873	0.9715	1.40697	0.991767
sd	0.0914454	0.106233	0.242906	0.132512	0.27465	0.162246
Method	One-way ANOVA
p value	Control vs. HP	HP vs. PGC1α+HP	HP vs. Nam+HP
	0.0309	0.0458	0.0364
PFKP mRNA fold induction
	Control	HP	PGC1α	PGC1α+HP	Nam	Nam+HP
	1.0725	1.8129	0.7905	1.1057	1.1238	1.2894
	1.0138	2.3593	0.8211	1.091	0.9098	1.3278
	0.9292	2.8315	0.7051	1.4931	0.8054	1.3217
mean	1.00517	2.33457	0.772233	1.22993	0.946333	1.31297
sd	0.072039	0.50975	0.0601187	0.228028	0.162313	0.020636
Method	One-way ANOVA
p value	Control vs. HP	HP vs. PGC1α+HP	HP vs. Nam+HP
	0.0002	0.0012	0.0023
Figure 4d
Relative ATP level
	Control	HP	PGC1α	PGC1α+HP	Nam	Nam+HP
	1.1639	0.4601	1.3471	1.1107	1.3467	1.1277
	1.1144	0.496	1.4378	0.8513	1.4947	0.9467
	0.7216	0.571	1.5549	0.8951	1.2357	0.8788
mean	0.999967	0.509033	1.4466	0.952367	1.35903	0.9844
sd	0.24234	0.0565871	0.104179	0.138859	0.12994	0.128661
Method	One-way ANOVA
p value	Control vs. HP	HP vs. PGC1α+HP	HP vs. Nam+HP
	0.013	0.0257	0.0162
Figure 4f
Cardiac myocyte cross-sectional area (μm2)
	Sham	CKD+HPD	Nam	CKD+HPD+Nam
	207.25	327.81	217.6	257.04
	218.87	258.68	167.98	256.58
	206.14	326.03	226.39	216.78
	187.04	386.64	257.19	276.34
	167.77	348.32	208.66	267.04
	226.42	353.92	186.59	236.58
	238.41	385.2	238.94	336.78
	227.14	276.74	237.08	256.34
	216.86	375.64	226.55	306.32
	216.93	296.6	176.53	216.34
mean	211.283	333.558	214.351	262.614
sd	20.7118	44.9427	29.1442	37.484
Method	One-way ANOVA
p value	Sham vs. CKD+HPD	CKD+HPD vs. CKD+HPD+Nam
	<0.0001	0.0003
Figure 4g
EF (%)
	Sham	CKD+HPD	Nam	CKD+HPD+Nam
	82.7129	57.5601	70.886	76.7813
	72.3311	66.0962	71.535	70.4877
	74.8008	59.6865	74.456	79.8163
	79.8059	66.1985	66.0192	74.969
	84.0912	63.9107	88.0204	66.9491
	79.1151	58.5691	81.5564	69.2358
	67.1174	57.1073	67.1742	65.8944
	68.14	52.2799	68.5643	62.826
	70.708	55.0856	59.8614	60.5113
	76.3423	68.4867	58.6343	65.2649
mean	75.5165	60.4981	70.6707	69.2736
sd	5.92624	5.38145	9.03479	6.25982
Method	One-way ANOVA
p value	Sham vs. CKD+HPD	CKD+HPD vs. CKD+HPD+Nam
	0.0001	0.0318
Figure 4h
ANF mRNA fold induction
	Sham	CKD+HPD	Nam	CKD+HPD+Nam
	1.031	11.4717	1.2712	3.3639
	0.9106	6.8691	0.7414	4.97
	1.0577	9.5772	0.8749	1.2465
mean	0.999767	9.306	0.9625	3.19347
sd	0.0783661	2.31325	0.275549	1.86759
Method	One-way ANOVA
p value	Sham vs. CKD+HPD	CKD+HPD vs. CKD+HPD+Nam
	0.0006	0.0046
BNP mRNA fold induction
	Sham	CKD+HPD	Nam	CKD+HPD+Nam
	0.9537	4.8236	0.4834	1.4222
	0.9801	4.7227	0.4808	1.1928
	1.0733	4.3122	0.4483	2.2435
mean	1.00237	4.6195	0.470833	1.6195
sd	0.0628323	0.270869	0.0195577	0.552438
Method	One-way ANOVA
p value	Sham vs. CKD+HPD	CKD+HPD vs. CKD+HPD+Nam
	<0.0001	<0.0001
β-MHC mRNA fold induction
	Sham	CKD+HPD	Nam	CKD+HPD+Nam
	1.041	7.7263	0.3195	1.9189
	1.0266	8.8225	0.3532	1.7885
	0.9392	6.646	0.3372	2.5786
mean	1.00227	7.7316	0.336633	2.09533
sd	0.0550899	1.08826	0.0168571	0.423569
Method	One-way ANOVA
p value	Sham vs. CKD+HPD	CKD+HPD vs. CKD+HPD+Nam
	<0.0001	<0.0001
Figure 4i
Relative ATP level
	Sham	CKD+HPD	Nam	CKD+HPD+Nam
	1.273	0.5551	1.5087	0.8073
	0.8471	0.4445	1.4234	0.6524
	1.332	0.7161	1.0233	1.2947
	1.1408	0.6271	1.9725	1.1831
	1.0811	0.8101	1.2159	0.7002
	1.0174	0.3787	1.4625	1.0129
	1.2812	0.6356	1.4078	0.5489
	0.8529	0.3278	1.1122	1.3484
	0.6486	0.3619	1.0241	0.5259
	0.5257	0.2607	1.9863	0.6576
mean	0.99998	0.51176	1.41367	0.87314
sd	0.275679	0.183436	0.347354	0.311685
Method	One-way ANOVA
p value	Sham vs. CKD+HPD	CKD+HPD vs. CKD+HPD+Nam
	0.0028	0.0368
Figure 4j
MCAD mRNA fold induction
	Sham	CKD+HPD	Nam	CKD+HPD+Nam
	0.9846	0.3579	1.575	0.7051
	0.9955	0.3503	1.5161	0.7473
	1.0152	0.3767	1.5422	0.8699
mean	0.998433	0.361633	1.54443	0.7741
sd	0.0155095	0.0135902	0.0295134	0.0856063
Method	One-way ANOVA
p value	Sham vs. CKD+HPD	CKD+HPD vs. CKD+HPD+Nam
	<0.0001	<0.0001
Ndufa mRNA fold induction
	Sham	CKD+HPD	Nam	CKD+HPD+Nam
	1.2348	0.3165	2.1302	0.9345
	0.8389	0.362	2.3037	1.2382
	0.9668	0.5871	1.7887	0.8433
mean	1.0135	0.421867	2.0742	1.00533
sd	0.202039	0.144893	0.262027	0.20676
Method	One-way ANOVA
p value	Sham vs. CKD+HPD	CKD+HPD vs. CKD+HPD+Nam
	0.0338	0.0361
PFKP mRNA fold induction
	Sham	CKD+HPD	Nam	CKD+HPD+Nam
	1.3987	2.8101	0.7185	1.4158
	0.9574	3.9848	0.8308	0.9333
	0.7538	2.5032	0.496	1.479
mean	1.03663	3.09937	0.681767	1.27603
sd	0.32967	0.782011	0.170396	0.298493
Method	One-way ANOVA
p value	Sham vs. CKD+HPD	CKD+HPD vs. CKD+HPD+Nam
	0.0025	0.0054

## Sheet: Figure 5
Figure 5a
mRNA fold induction
	Control			mean	sd	HP			mean	sd	Statistical method	p value
IRF1	1.1704	0.8719	0.9803	1.00753	0.151102	2.3823	2.2633	2.1331	2.25957	0.124642	two-tailed unpaired t test	0.0004
ZNF354C	1.0396	0.9214	1.0535	1.00483	0.0725889	0.98	0.8459	0.8896	0.905167	0.0683918	two-tailed unpaired t test	0.1585
MEIS1	1.0974	1.0373	0.8715	1.00207	0.116999	0.8925	0.8468	0.7394	0.826233	0.0785948	two-tailed unpaired t test	0.0968
Tcf12	1.1176	0.9247	0.9716	1.00463	0.100603	0.8952	1.0033	1.0009	0.966467	0.0617304	two-tailed unpaired t test	0.6053
FOXL1	1.1441	0.9198	0.9535	1.0058	0.120951	0.945	0.9463	1.0178	0.9697	0.0416609	two-tailed unpaired t test	0.6506
PABPC1	0.636	1.4621	1.0692	1.05577	0.413214	1.2223	1.3398	1.3136	1.2919	0.0616825	two-tailed unpaired t test	0.383
BRCA1	0.9486	1.0762	0.9757	1.00017	0.0672265	0.8047	0.7869	0.936	0.842533	0.0814323	two-tailed unpaired t test	0.061
IGF1R	1.0045	0.9568	1.0313	0.997533	0.0377354	0.8314	0.811	0.9496	0.864	0.0748302	two-tailed unpaired t test	0.0509
Figure 5b
IRF1 mRNA fold induction
	2.8 mg/dL	4.2 mg/dL	5.6 mg/dL	7.0 mg/dL	8.4 mg/dL	9.8 mg/dL
	1.0347	0.8849	1.5332	2.9391	3.0174	6.2824
	0.9454	0.9054	1.856	2.9019	3.4294	5.7181
	1.0222	0.9744	2.0612	2.5359	3.1333	5.3001
mean	1.00077	0.921567	1.8168	2.7923	3.19337	5.76687
sd	0.0483546	0.0468891	0.266174	0.222827	0.212466	0.492962
Method	One-way ANOVA
p value		2.8 vs. 4.2 mg/dL	2.8 vs. 5.6 mg/dL	2.8 vs. 7.0 mg/dL	2.8 8.4 mg/dL	2.8 vs. 9.8 mg/dL
		0.9988	0.0234	<0.0001	<0.0001	<0.0001
Figure 5c
Relative IRF1/β-actin
	2.8 mg/dL	4.2 mg/dL	5.6 mg/dL	7.0 mg/dL	8.4 mg/dL	9.8 mg/dL
	0.999999	0.937795	1.78746	2.66357	2.28626	2.911
	1	0.979223	1.54512	1.91971	1.93566	2.24235
	1	0.971184	1.7928	2.67002	2.18588	2.948
mean	1	0.962734	1.70846	2.41777	2.13593	2.70045
sd	9.0185e-07	0.0219689	0.141484	0.431345	0.180553	0.397158
Method	One-way ANOVA
p value		2.8 vs. 4.2 mg/dL	2.8 vs. 5.6 mg/dL	2.8 vs. 7.0 mg/dL	2.8 8.4 mg/dL	2.8 vs. 9.8 mg/dL
		>0.9999	0.0488	0.0002	0.0017	<0.0001
Figure 5d
IRF1 mRNA fold induction
	Sham	CKD	CKD+HPD
	0.9966	1.6428	3.0176
	1.0619	1.508	3.301
	0.9458	1.6842	2.8625
mean	1.00143	1.61167	3.06037
sd	0.0582007	0.0921335	0.222356
Method	One-way ANOVA
p value	Sham vs. CKD	Sham vs. CKD+HPD	CKD vs. CKD+HPD
	0.0047	<0.0001	<0.0001
Figure 5e
Relative IRF1/β-actin
	Sham	CKD	CKD+HPD
	1.09609	1.23822	1.68219
	1.0112	1.4306	1.72031
	0.892714	1.37531	2.02249
mean	1	1.34804	1.80833
sd	0.10215	0.0990447	0.186448
Method	One-way ANOVA
p value	Sham vs. CKD	Sham vs. CKD+HPD	CKD vs. CKD+HPD
	0.0454	0.0008	0.014
Figure 5f
IRF1 mRNA fold induction
	Control	CKD patients
	0.9983	1.3138
	1.009	1.3454
	0.9904	1.5325
mean	0.999233	1.39723
sd	0.00933506	0.118205
Method	two-tailed unpaired t test
p value	0.0044
Figure 5g
Relative IRF1/β-actin
	Control	CKD patients
	0.69753	2.12845
	1.14276	2.14148
	1.15971	1.99585
mean	1	2.08859
sd	0.262084	0.0805836
Method	two-tailed unpaired t test
p value	0.0023
Figure 5h
Relative IRF1/β-actin
	Control	HP	siIRF1-1	siIRF1-1+HP	siIRF1-2	siIRF1-2+HP
	0.999999	1.7612	0.426793	0.913039	0.74163	0.645884
	1	2.54279	0.594985	1.36794	0.361283	1.25733
	1	1.73283	0.432444	1.29941	0.630524	0.709601
mean	1	2.01227	0.484741	1.19346	0.577813	0.870938
sd	9.50438e-07	0.45966	0.0955162	0.24526	0.195576	0.336137
Method	One-way ANOVA
p value	Control vs. HP	HP vs. siIRF1-1+HP	HP vs. siIRF1-2+HP
	0.006	0.0264	0.0023
Relative PGC1α/β-actin
	Control	HP	siIRF1-1	siIRF1-1+HP	siIRF1-2	siIRF1-2+HP
	1	0.479434	1.33152	1.01198	1.60301	1.474
	0.999999	0.630301	1.5773	1.1345	1.88677	1.34159
	1	0.462568	1.30452	0.965819	1.32736	1.56536
mean	1	0.524101	1.40445	1.03744	1.60572	1.46032
sd	9.45163e-07	0.0923581	0.150302	0.0871739	0.279715	0.112512
Method	One-way ANOVA
p value	Control vs. HP	HP vs. siIRF1-1+HP	HP vs. siIRF1-2+HP
	0.018	0.0106	<0.0001
Figure 5i
PGC1α mRNA fold induction
	Control	HP	siIRF1-1	siIRF1-1+HP	siIRF1-2	siIRF1-2+HP
	1.0234	0.3556	2.3008	0.8404	1.4864	1.1371
	0.9739	0.3526	1.8116	0.9226	1.9907	0.998
	0.9956	0.3163	1.5964	0.9082	1.4766	0.8628
mean	0.997633	0.3415	1.90293	0.8904	1.65123	0.9993
sd	0.0248126	0.0218753	0.360973	0.0438958	0.294028	0.137155
Method	One-way ANOVA
p value	Control vs. HP	HP vs. siIRF1-1+HP	HP vs. siIRF1-2+HP
	0.0161	0.049	0.0158
Figure 5j
ROS production fold change
	Control	HP	siIRF1-1	siIRF1-1+HP	siIRF1-2	siIRF1-2+HP
	1.02143	6.15	1.53571	2.00714	1.17857	2.33571
	0.964286	3.03571	1.26429	1.67143	1.3	2.05
	1.01429	4.40714	1.25714	1.90714	1.19286	2.29286
mean	1	4.53095	1.35238	1.86191	1.22381	2.22619
sd	0.0311352	1.56083	0.158811	0.172368	0.0663686	0.154083
Method	One-way ANOVA
p value	Control vs. HP	HP vs. siIRF1-1+HP	HP vs. siIRF1-2+HP
	0.0003	0.003	0.0093
Figure 5k
Relative ATP level
	Control	HP	siIRF1-1	siIRF1-1+HP	siIRF1-2	siIRF1-2+HP
	1.1132	0.4272	1.2417	0.7936	0.9223	0.9398
	1.17	0.5206	1.1519	0.9722	1.3371	0.9657
	0.7168	0.3996	1.2892	0.9041	1.4183	0.847
mean	1	0.449133	1.2276	0.889967	1.2259	0.9175
sd	0.246897	0.0634118	0.0697275	0.0901349	0.266042	0.0624131
Method	One-way ANOVA
p value	Control vs. HP	HP vs. siIRF1-1+HP	HP vs. siIRF1-2+HP
	0.0115	0.0479	0.0335
Figure 5l
MCAD mRNA fold induction
	Control	HP	siIRF1-1	siIRF1-1+HP	siIRF1-2	siIRF1-2+HP
	1.0276	0.498	1.234	0.807	1.3153	0.802
	0.9595	0.4936	1.21	1.123	1.4069	0.8981
	1.0096	0.6632	1.1627	0.9625	1.3415	0.8832
mean	0.9989	0.5516	1.20223	0.964167	1.35457	0.8611
sd	0.0352884	0.0966735	0.036279	0.158007	0.0471773	0.0517215
Method	One-way ANOVA
p value	Control vs. HP	HP vs. siIRF1-1+HP	HP vs. siIRF1-2+HP
	0.0003	0.0006	0.0068
Ndufa mRNA fold induction
	Control	HP	siIRF1-1	siIRF1-1+HP	siIRF1-2	siIRF1-2+HP
	1.0482	0.6158	1.1365	0.7863	0.7511	1.047
	0.9468	0.5985	1.1477	0.8899	1.1006	0.812
	1.0087	0.3783	1.1498	1.0763	1.1516	0.8731
mean	1.00123	0.530867	1.14467	0.9175	1.0011	0.9107
sd	0.0511107	0.132409	0.00715006	0.146957	0.218003	0.121929
Method	One-way ANOVA
p value	Control vs. HP	HP vs. siIRF1-1+HP	HP vs. siIRF1-2+HP
	0.0091	0.0337	0.0375
PFKP mRNA fold induction
	Control	HP	siIRF1-1	siIRF1-1+HP	siIRF1-2	siIRF1-2+HP
	1.0725	1.8129	0.7905	1.1057	1.1238	1.2894
	1.0138	2.3593	0.8211	1.091	0.9098	1.3278
	0.9292	2.8315	0.7051	1.4931	0.8054	1.3217
mean	1.00517	2.33457	0.772233	1.22993	0.946333	1.31297
sd	0.072039	0.50975	0.0601187	0.228028	0.162313	0.020636
Method	One-way ANOVA
p value	Control vs. HP	HP vs. siIRF1-1+HP	HP vs. siIRF1-2+HP
	0.0002	0.0012	0.0023
Figure 5m
IRF1 mRNA fold induction				PGC1α mRNA fold induction
	Control	pCtrl	pIRF1		Control	pCtrl	pIRF1
	0.8405	1.127	4.3703		1.0524	0.9366	0.3229
	0.9928	1.3432	6.2916		0.9257	0.9573	0.3166
	1.1918	1.4609	4.5758		1.0252	0.8669	0.403
mean	1.00837	1.31037	5.07923	mean	1.0011	0.920267	0.3475
sd	0.176167	0.169354	1.05496	sd	0.0666996	0.0473616	0.0481675
Method	One-way ANOVA			Method	One-way ANOVA
p value	Control vs. pIRF1	pCtrl vs. pIRF1		p value	Control vs. pIRF1	pCtrl vs. pIRF1
	0.0005	0.0008			<0.0001	<0.0001
Figure 5n
Relative IRF1/β-actin
	Control	pCtrl	pIRF1	siCtrl	siIRF1-1	siIRF1-2
	1	1.05597	1.80319	1.13488	0.32995	0.375612
	1	1.10346	2.55343	0.954359	0.407385	0.445269
	1	1.03347	1.65014	1.21566	0.498314	0.565929
mean	1	1.0643	2.00225	1.10163	0.411883	0.46227
sd	8.0829e-07	0.0357329	0.48343	0.133786	0.0842719	0.0962909
Method	One-way ANOVA
p value	pCtrl vs. pIRF1	siCtrl vs. siIRF1-1	siCtrl vs. siIRF1-2
	0.0017	0.0173	0.0283
Relative PGC1α/β-actin
	Control	pCtrl	pIRF1	siCtrl	siIRF1-1	siIRF1-2
	1	0.944921	0.536279	1.14969	1.45955	1.40854
	0.999999	0.99107	0.613967	1.04707	1.70591	1.69015
	1	0.917712	0.719909	1.03594	1.38927	1.3208
mean	1	0.951234	0.623385	1.07757	1.51825	1.47316
sd	1.15326e-06	0.0370842	0.0921764	0.0627084	0.166278	0.192969
Method	One-way ANOVA
p value	pCtrl vs. pIRF1	siCtrl vs. siIRF1-1	siCtrl vs. siIRF1-2
	0.039	0.0052	0.0115

## Sheet: Figure 6
Figure 6a
Relative luciferase activity
	Control			mean	sd	HP			mean	sd	Statistical method	p value
pGL3-basic	0.902	1.4205	0.6783	1.00027	0.380733	0.5346	0.4666	1.4328	0.811333	0.539279	two-tailed unpaired t test	0.6461
PGC1α-P1	19.7059	21.7647	16.9426	19.4711	2.41961	14.6416	19.8839	18.942	17.8225	2.79471	two-tailed unpaired t test	0.483
PGC1α-P2	20.3047	24.1957	20.3981	21.6328	2.22	16.1924	21.5694	19.8622	19.208	2.74755	two-tailed unpaired t test	0.3002
PGC1α-P3	10.632	12.7729	10.0118	11.1389	1.44866	5.4231	7.2769	6.8533	6.51777	0.971381	two-tailed unpaired t test	0.0101
PGC1α-P4	10.2985	12.5646	9.6356	10.8329	1.53589	5.7262	4.0788	4.8749	4.8933	0.823854	two-tailed unpaired t test	0.0041
PGC1α-P5	10.2504	9.4	10.8968	10.1824	0.750713	4.124	4.9098	5.8036	4.9458	0.840379	two-tailed unpaired t test	0.0013
PGC1α-P6	8.5608	11.9884	8.7308	9.76	1.93172	5.4648	5.8128	4.2929	5.19017	0.796299	two-tailed unpaired t test	0.0193
Figure 6b
Relative luciferase activity
	Control			mean	sd	HP			mean	sd	Method	p value
pGL3-basic	0.955869	0.895889	1.14824	1	0.131838	1.14814	0.946825	0.440957	0.845307	0.364357	two-tailed unpaired t test	0.5273
pGL3-PGC1α-P3	13.4422	10.4444	12.9996	12.2954	1.61822	6.8086	5.04719	3.94472	5.26683	1.44452	two-tailed unpaired t test	0.005
pGL3-PGC1α-M3	23.3775	19.0602	17.8848	20.1075	2.8922	15.9021	22.2779	14.8438	17.6746	4.02155	two-tailed unpaired t test	0.4429
Figure 6d
IRF1 activity fold change
	Control	HP
	1.6622	2.9798
	1.1463	3.2216
	0.5249	1.9003
mean	1.11113	2.70057
sd	0.569465	0.703517
Method	two-tailed unpaired t test
p value	0.0383
Figure 6e
IRF1/β-actin
	Control	HP	siPit1	siPit1+HP	siPit2	siPit2+HP	siIRF1/2	siIRF1/2+HP
	1	2.75	1.54	3.26	1.79	2.82	1.19	1.81
	1.01	3.16	1.15	2.31	1.06	2.38	1.25	1.35
	1	2.52	0.95	2.32	1.29	2.32	0.95	1.06
mean	1.00333	2.81	1.21333	2.63	1.38	2.50667	1.13	1.40667
sd	0.0057735	0.324191	0.300056	0.545619	0.373229	0.273008	0.158745	0.378197
Method	One-way ANOVA
p value	Control vs. HP	HP vs. siPit1+HP	HP vs. siPit2+HP	HP vs. siIRF1/2+HP
	0.0001	0.9969	0.942	0.0017
PGC1α/β-actin
	Control	HP	siPit1	siPit1+HP	siPit2	siPit2+HP	siIRF1/2	siIRF1/2+HP
	1	0.62	1.3	0.61	1.65	0.82	1.57	1.16
	1	0.45	1.26	0.51	1.32	0.51	1.34	0.89
	1	0.51	1.15	0.65	1.33	0.42	1.22	0.82
mean	1	0.526667	1.23667	0.59	1.43333	0.583333	1.37667	0.956667
sd	0	0.0862168	0.0776745	0.072111	0.187705	0.209841	0.177858	0.179536
Method	One-way ANOVA
p value	Control vs. HP	HP vs. siPit1+HP	HP vs. siPit2+HP	HP vs. siIRF1/2+HP
	0.0154	0.9991	0.9996	0.0317
Pit1/β-actin
	Control	HP	siPit1	siPit1+HP	siPit2	siPit2+HP	siIRF1/2	siIRF1/2+HP
	1	1.22	0.43	0.43	1.3	1.4	0.51	0.56
	1	1.53	0.35	0.39	1.5	1.78	0.31	0.35
	1	1.61	0.31	0.46	1.7	1.76	0.29	0.28
mean	1	1.45333	0.363333	0.426667	1.5	1.64667	0.37	0.396667
sd	0	0.205994	0.061101	0.0351188	0.2	0.213854	0.121655	0.145717
Method	One-way ANOVA
p value	Control vs. HP	Control vs. siPit1	Control vs. siPit2	Control vs. siIRF1/2
	0.0254	0.0013	0.0119	0.0014
Pit2/β-actin
	Control	HP	siPit1	siPit1+HP	siPit2	siPit2+HP	siIRF1/2	siIRF1/2+HP
	1	1.86	1.51	1.6	0.56	0.7	0.67	0.7
	1	1.52	1.58	1.71	0.23	0.51	0.29	0.44
	1	1.66	1.44	1.55	0.26	0.46	0.25	0.31
mean	1	1.68	1.51	1.62	0.35	0.556667	0.403333	0.483333
sd	0	0.17088	0.07	0.0818535	0.182483	0.126623	0.231805	0.198578
Method	One-way ANOVA
p value	Control vs. HP	Control vs. siPit1	Control vs. siPit2	Control vs. siIRF1/2
	0.001	0.014	0.0016	0.0036
Figure 6f
IRF1 mRNA fold induction
	Control	HP	siPit1	siPit1+HP	siPit2	siPit2+HP	siIRF1/2	siIRF1/2+HP
	0.9863	2.9432	1.5675	3.064	0.7205	2.6238	1.2579	1.2978
	1.0038	3.0456	1.1293	2.357	1.1688	2.5817	1.1478	1.4178
	1.0158	2.9568	0.9622	2.4154	0.9898	2.67	0.9036	1.179
mean	1.00197	2.98187	1.21967	2.61213	0.9597	2.62517	1.1031	1.2982
sd	0.0148352	0.055612	0.312605	0.392416	0.225661	0.0441659	0.18133	0.119401
Method	One-way ANOVA
p value	Control vs. HP	HP vs. siPit1+HP	HP vs. siPit2+HP	HP vs. siIRF1/2+HP
	<0.0001	0.427	0.4686	<0.0001
PGC1α mRNA fold induction
	Control	HP	siPit1	siPit1+HP	siPit2	siPit2+HP	siIRF1/2	siIRF1/2+HP
	1.1921	0.2587	1.3535	0.432	1.2513	0.2737	0.8617	1.0428
	0.9356	0.2233	1.2329	0.2013	1.207	0.4621	1.3465	0.8731
	0.8985	0.6922	1.3011	0.5311	1.0694	0.59	0.9538	0.9443
mean	1.00873	0.3914	1.29583	0.388133	1.1759	0.441933	1.054	0.9534
sd	0.15988	0.261101	0.0604723	0.169219	0.0948542	0.159111	0.257464	0.0852152
Method	One-way ANOVA
p value	Control vs. HP	HP vs. siPit1+HP	HP vs. siPit2+HP	HP vs. siIRF1/2+HP
	0.0079	>0.9999	>0.9999	0.017
Figure 6h
H3K9 acetylation fold change
	Control	HP
	1.2309	5.5699
	0.6225	3.5562
	1.2935	5.4386
mean	1.04897	4.8549
sd	0.370655	1.12662
Method	two-tailed unpaired t test
p value	0.0051
Figure 6i
mRNA fold induction
	Control			mean	sd	HP			mean	sd	Statistical method	p value
P300	1.0216	1.0188	0.959	0.9998	0.0353616	6.2353	6.4017	6.0529	6.22997	0.174461	two-tailed unpaired t test	<0.0001
CBP	1.016	1.0086	0.9788	1.00113	0.019692	6.0339	6.3345	4.8825	5.7503	0.766419	two-tailed unpaired t test	0.0004
PCAF	0.9535	1.0415	0.9975	0.9975	0.044	0.98	0.9311	1.0728	0.994633	0.0719745	two-tailed unpaired t test	0.9559
HAT1	1.011	0.9904	0.9955	0.998967	0.0107286	3.0317	2.8635	2.5543	2.8165	0.242145	two-tailed unpaired t test	0.0002
Method	One-way ANOVA
p value
Figure 6j
IRF1 mRNA fold induction
	Control	HP	C646	C646+HP	AA	AA+HP
	1.035	2.0599	0.814	0.8909	0.9698	1.4811
	0.9737	2.1741	0.8412	1.3006	1.2505	1.1846
	0.9826	2.9952	0.8252	1.1608	1.2732	0.97
mean	0.9971	2.40973	0.8268	1.11743	1.1645	1.2119
sd	0.0331227	0.510234	0.0136704	0.208264	0.168997	0.256641
Method	One-way ANOVA
p value	Control vs. HP	HP vs. C646+HP	HP vs. AA+HP
	0.0002	0.0006	0.0011
Figure 6k
PGC1α mRNA fold induction
	Control	HP	C646	C646+HP	AA	AA+HP
	1.1185	0.5675	1.4156	1.1928	1.4739	1.0605
	1.179	0.3262	1.4975	0.803	1.5038	0.8226
	0.7616	0.4587	0.9406	1.0552	1.3506	1.0525
mean	1.0197	0.4508	1.28457	1.017	1.44277	0.978533
sd	0.225559	0.120844	0.300685	0.197688	0.0812067	0.135101
Method	One-way ANOVA
p value	Control vs. HP	HP vs. C646+HP	HP vs. AA+HP
	0.0311	0.0321	0.0485

## Sheet: Figure 7
Figure 7a
Serum phosphate (mg/dl)
	WT	kl/kl
	5.37577	13.0864
	6.50381	12.9739
	6.92858	15.3259
	5.37113	12.1032
	6.97052	14.9106
	6.6786	10.6558
	5.4796	13.5043
	6.01281	13.0282
	7.8679	8.86181
mean	6.3543	12.7167
sd	0.861242	2.00078
Method	two-tailed unpaired t test
p value	<0.0001
Figure 7b
HW / BW (mg/g)			HW / TL (mg/mm)
	WT	kl/kl		WT	kl/kl
	6.2764	11.2879		7.2137	11.9073
	6.3156	9.1641		7.6892	9.7188
	6.8664	9.5414		6.7668	11.2292
	7.469	11.8001		8.531	12.1284
	5.5965	8.3791		6.0198	9.2237
	6.4297	8.4163		8.4796	11.5043
	7.3539	9.335		7.0128	10.0282
	6.4011	8.2245		6.5679	9.8618
	5.9051	9.1109		7.006	10.7913
mean	6.51263	9.47326	mean	7.25409	10.7103
sd	0.619462	1.26647	sd	0.842235	1.04453
Method	two-tailed unpaired t test		Method	two-tailed unpaired t test
p value	<0.0001		p value	<0.0001
Figure 7e
Cardiac myocyte cross-sectional area (μm2)
	WT	kl/kl
	206.86	286.93
	216.64	376.6
	166.55	371.53
	246.32	267.34
	240.31	334.86
	222.27	362.08
	159.48	414.59
	179.71	386.3
	198.66	350.23
mean	204.089	350.051
sd	30.8507	47.2313
Method	two-tailed unpaired t test
p value	<0.0001
Figure 7g
LVIDd (mm)			LVPWd (mm)			EF (%)
	WT	kl/kl		WT	kl/kl		WT	kl/kl
	3.2894	2.813		0.562	0.9579		67.8136	53.1461
	3.312	2.5389		0.6579	0.6925		72.3656	54.783
	3.4286	2.3976		0.7773	0.9846		76.8234	45.6832
	3.5099	2.7756		0.5607	1.0473		75.1208	45.3965
	3.2042	3.0876		0.7815	0.8803		61.1532	35.1025
	2.8714	3.1698		0.7318	0.8532		64.5466	54.8035
	3.1302	2.8741		0.6419	0.7882		63.2075	32.6582
	3.6849	2.5108		0.6587	0.8527		72.0829	45.703
	3.806	2.7164		0.8796	0.7167		65.201	43.2472
mean	3.35962	2.76487	mean	0.6946	0.863711	mean	68.7016	45.6137
sd	0.286084	0.258683	sd	0.10661	0.119543	sd	5.58456	7.97853
Method	two-tailed unpaired t test		Method	two-tailed unpaired t test		Method	two-tailed unpaired t test
p value	0.0003		p value	0.006		p value	<0.0001
Figure 7h
mRNA fold induction
	WT			mean	sd	kl/kl			mean	sd	Statistical method	p value
PGC1α	0.8638	0.9099	1.276	1.01657	0.225855	0.3157	0.2617	0.2291	0.268833	0.0437385	two-tailed unpaired t test	0.0049
TFAM	0.9752	1.069	0.9617	1.00197	0.0584437	0.2755	0.2718	0.2671	0.271467	0.00420991	two-tailed unpaired t test	<0.0001
ERRα	0.9181	1.2006	0.8989	1.00587	0.168917	0.6431	0.4851	0.4786	0.5356	0.0931544	two-tailed unpaired t test	0.0135
NRF1	1.2156	0.9131	0.8964	1.00837	0.179663	0.5421	0.7039	0.6576	0.634533	0.0833298	two-tailed unpaired t test	0.0308
Figure 7i
Relative PGC1α/β-actin
	WT	kl/kl
	1.20464	0.223622
	0.871123	0.318498
	0.924238	0.306638
mean	1	0.282919
sd	0.179202	0.0516943
Method	two-tailed unpaired t test
p value	0.0026
Figure 7j
Relative IRF1/β-actin
	WT	kl/kl
	0.831645	2.18217
	0.812519	1.83984
	1.35624	2.23236
mean	1.00013	2.08479
sd	0.308542	0.213612
Method	two-tailed unpaired t test
p value	0.0075
Figure 7l
mRNA fold induction
	WT			mean	sd	kl/kl			mean	sd	Statistical method	p value
MCAD	1.1229	1.0503	0.8538	1.009	0.139223	0.356	0.331	0.3851	0.357367	0.0270759	two-tailed unpaired t test	0.0014
CROT	0.9551	0.9693	1.0741	0.9995	0.0649945	0.2219	0.2323	0.1998	0.218	0.0165973	two-tailed unpaired t test	<0.0001
HADHB	1.3634	0.8079	0.9171	1.02947	0.294304	0.7646	0.7132	0.7501	0.742633	0.026501	two-tailed unpaired t test	0.168
Cpt1b	0.6184	1.0542	1.5248	1.0658	0.453311	0.1719	0.2512	0.2483	0.2238	0.0449701	two-tailed unpaired t test	0.0329
mRNA fold induction
	WT			mean	sd	kl/kl			mean	sd	Statistical method	p value
Atp5a1	1.3225	0.7926	0.9473	1.0208	0.272489	0.4203	0.4824	0.2952	0.3993	0.0953505	two-tailed unpaired t test	0.0203
Ndufa	0.8537	0.905	1.2866	1.0151	0.236521	0.5657	0.5275	0.527	0.540067	0.0222005	two-tailed unpaired t test	0.0257
Ndufv	1.0218	0.9898	0.9886	1.00007	0.0188312	0.6308	0.6012	0.5265	0.586167	0.0537506	two-tailed unpaired t test	0.0002
Cytc	0.9081	1.0844	1.0051	0.9992	0.088298	0.4494	0.5378	0.549	0.512067	0.0545591	two-tailed unpaired t test	0.0012
Figure 7m
Relative ATP level
	WT	kl/kl
	1.07807	0.57006
	0.774806	0.461876
	1.09149	0.504356
	0.917163	0.653719
	0.940938	0.507029
	0.789815	0.556351
	0.931726	0.579756
	1.21443	0.326491
	1.26156	0.297621
mean	1	0.495251
sd	0.172757	0.117503
Method	two-tailed unpaired t test
p value	<0.0001

## Sheet: Figure 8
Figure 8a
HW / BW (mg/g)					HW / TL (mg/mm)
	WT	CKD+HPD	IRF1+/-	IRF1+/- CKD+HPD		WT	CKD+HPD	IRF1+/-	IRF1+/- CKD+HPD
	4.7769	10.2123	5.2715	6.5221		5.30275	9.775	6.26122	6.7197
	4.9489	9.0395	5.2594	7.1039		5.67317	8.73305	4.93363	7.1295
	4.4874	9.4286	8.3946	8.2975		4.60345	9.09333	9.0942	7.60606
	6.7095	6.9109	5.0814	7.556		6.05618	10.3962	5.32927	8.03571
	5.0025	9.2691	5.3093	5.8881		5.06383	10.2578	4.85659	6.81177
	7.9099	7.9621	5.9698	7.4048		8.16187	8.61475	6.81897	8.29457
	5.826	7.6786	5.6558	5.8679		6.2973	7.751	7.3116	6.8944
	5.2051	7.006	5.7913	6.6786		5.2169	7.2784	5.2677	7.9051
	5.1109	7.1203	7.1164	5.4796		5.8118	8.5094	5.9335	6.1109
	5.5113	7.4796	5.5043	6.0128		5.9107	7.61	6.1419	7.826
mean	5.54884	8.2107	5.93538	6.68113	mean	5.8098	8.80189	6.19486	7.33337
sd	1.03767	1.17879	1.0407	0.899775	sd	0.970672	1.08856	1.29567	0.702257
Method	One-way ANOVA				Method	One-way ANOVA
p value	WT vs. CKD+HPD	CKD+HPD vs. IRF1+/- CKD+HPD			p value	WT vs. CKD+HPD	CKD+HPD vs. IRF1+/- CKD+HPD
	<0.0001	0.0119				<0.0001	0.0158
Figure 8b
Cardiac myocyte cross-sectional area (μm2)
	WT	CKD+HPD	IRF1+/-	IRF1+/- CKD+HPD
	206.51	250.59	209.19	222.82
	179.6	325.88	206.09	233.27
	246.56	305.77	153.5	252.39
	220.37	320.44	132.62	216.54
	190.37	360.42	222.53	266.49
	200.39	370.39	202.44	186.45
	174.38	320.42	182.53	216.49
	216.13	325.18	176.66	266.33
	246.22	285.47	166.56	251.78
	196.18	325.36	216.97	275.89
mean	207.671	318.992	186.909	238.845
sd	24.9738	34.1009	29.5895	28.4276
Method	One-way ANOVA
p value	WT vs. CKD+HPD	CKD+HPD vs. IRF1+/- CKD+HPD
	<0.0001	<0.0001
Figure 8d
LVIDd (mm)					LVPWd (mm)					EF (%)
	WT	CKD+HPD	IRF1+/-	IRF1+/- CKD+HPD		WT	CKD+HPD	IRF1+/-	IRF1+/- CKD+HPD		WT	CKD+HPD	IRF1+/-	IRF1+/- CKD+HPD
	3.7833	2.6542	3.641	3.3234		0.6352	0.9662	0.7713	0.8394		77.5182	53.2436	67.8945	52.2171
	3.5843	3.4255	3.312	3.2326		0.8394	0.9188	0.7259	0.6961		70.0323	49.3369	79.9774	79.11
	3.8338	3.3007	3.9472	3.4028		0.7259	0.9528	0.7486	0.8394		71.8972	42.2832	69.0052	67.9781
	3.6472	2.7336	3.6296	3.3801		0.7394	0.8734	0.794	0.7486		72.8584	66.6721	76.6721	72.8498
	3.7606	2.9718	3.0625	3.5162		0.6898	0.8683	0.7486	0.7259		59.613	48.6298	64.2341	66.3678
	3.4141	2.8329	3.8792	3.7926		0.431	0.794	0.7032	0.6806		63.9238	57.2697	61.252	60.3448
	3.2649	3.0128	2.8679	2.8618		0.6763	0.8591	0.754	0.7113		74.5126	55.7247	64.5971	62.8258
	3.5282	2.6558	3.006	3.3913		0.6871	0.8225	0.6901	0.6649		63.4967	58.4888	73.1206	62.5122
	3.8618	2.6043	3.1203	3.1164		0.6759	0.7582	0.7734	0.6944		74.5391	54.7934	64.4719	63.2636
	3.1109	3.0282	3.6786	3.3558		0.7651	0.7831	0.6616	0.8051		73.8391	63.2119	66.8799	52.8951
mean	3.57891	2.92198	3.41443	3.3373	mean	0.68651	0.85964	0.73707	0.74057	mean	70.223	54.9654	68.8105	64.0364
sd	0.252068	0.280055	0.38782	0.243752	sd	0.106483	0.0712077	0.0414447	0.0652064	sd	5.87467	7.14146	6.00311	8.21719
Method	One-way ANOVA				Method	One-way ANOVA				Method	One-way ANOVA
p value	WT vs. CKD+HPD	CKD+HPD vs. IRF1+/- CKD+HPD			p value	WT vs. CKD+HPD	CKD+HPD vs. IRF1+/- CKD+HPD			p value	WT vs. CKD+HPD	CKD+HPD vs. IRF1+/- CKD+HPD
	<0.0001	0.0173				<0.0001	0.0056				<0.0001	0.0272
Figure 8e
ANF mRNA fold induction					BNP mRNA fold induction					β-MHC mRNA fold induction
	WT	CKD+HPD	IRF1+/-	IRF1+/- CKD+HPD		WT	CKD+HPD	IRF1+/-	IRF1+/- CKD+HPD		WT	CKD+HPD	IRF1+/-	IRF1+/- CKD+HPD
	0.928	9.0373	0.4254	1.2491		0.9775	7.1532	0.5204	1.3613		1.022	7.775	0.7541	1.7212
	1.0583	9.2206	0.2401	1.1509		1.0138	7.2422	0.5158	1.3511		1.0096	7.5778	0.6029	1.7763
	1.0281	6.6877	0.294	1.9502		1.0104	4.7817	0.4921	2.0696		0.9779	8.5085	0.5499	2.2383
mean	1.0048	8.3152	0.319833	1.45007	mean	1.00057	6.39237	0.509433	1.594	mean	1.00317	7.95377	0.635633	1.91193
sd	0.0682033	1.41243	0.0953129	0.435902	sd	0.0200485	1.39559	0.0151863	0.411913	sd	0.022743	0.490427	0.105962	0.283981
Method	One-way ANOVA				Method	One-way ANOVA				Method	One-way ANOVA
p value	WT vs. CKD+HPD	CKD+HPD vs. IRF1+/- CKD+HPD			p value	WT vs. CKD+HPD	CKD+HPD vs. IRF1+/- CKD+HPD			p value	WT vs. CKD+HPD	CKD+HPD vs. IRF1+/- CKD+HPD
	<0.0001	<0.0001				<0.0001	0.0002				<0.0001	<0.0001
Figure 8f
Relative IRF1/β-actin					Relative PGC1α/β-actin
	WT	CKD+HPD	IRF1+/-	IRF1+/-CKD+HPD		WT	CKD+HPD	IRF1+/-	IRF1+/-CKD+HPD
	1.24056	1.62987	0.258228	0.977274		0.825133	0.483564	1.36105	1.3252
	1.18033	1.87118	0.168009	1.12563		1.04971	0.406231	1.44874	1.09969
	0.57538	1.73104	0.143749	1.27487		1.12573	0.642201	1.64155	0.844468
mean	0.998757	1.74403	0.189995	1.12593	mean	1.00019	0.510665	1.48378	1.08979
sd	0.36789	0.121178	0.0603233	0.148799	sd	0.156297	0.120297	0.143496	0.24052
Method	One-way ANOVA				Method	One-way ANOVA
p value	WT vs. CKD+HPD	CKD+HPD vs. IRF1+/- CKD+HPD			p value	WT vs. CKD+HPD	CKD+HPD vs. IRF1+/- CKD+HPD
	0.0104	0.0283				0.033	0.0138
Figure 8g
Relative ATP level
	WT	CKD+HPD	IRF1+/-	IRF1+/- CKD+HPD
	1.3223	0.4432	1.3307	1.0806
	1.2393	0.5615	1.0161	0.8632
	0.7486	0.6522	0.6197	0.8418
	0.8423	0.5072	0.8315	0.6081
	1.3966	0.3469	0.9333	0.829
	0.7726	0.4964	1.0406	0.9006
	0.8911	0.6973	0.86	1.2011
	0.9567	0.3722	1.3384	1.2903
	0.6567	0.62	0.9366	0.768
	1.1743	0.4415	1.245	0.5928
mean	1.00005	0.51384	1.01519	0.89755
sd	0.262506	0.117778	0.232042	0.231501
Method	One-way ANOVA
p value	WT vs. CKD+HPD	CKD+HPD vs. IRF1+/- CKD+HPD
	<0.0001	0.002
Figure 8h
MCAD mRNA fold induction					Ndufa mRNA fold induction					PFKP mRNA fold induction
	WT	CKD+HPD	IRF1+/-	IRF1+/- CKD+HPD		WT	CKD+HPD	IRF1+/-	IRF1+/- CKD+HPD		WT	CKD+HPD	IRF1+/-	IRF1+/- CKD+HPD
	0.972	0.6159	1.8437	1.1971		1.0035	0.5782	1.7626	0.8572		1.0466	3.5836	0.8083	1.5611
	1.0352	0.413	1.8892	1.2299		1.1514	0.526	2.1798	1.0749		0.9752	2.5528	0.6454	1.7682
	1.0037	0.4128	1.3825	0.9873		0.869	0.3827	2.1581	0.893		0.9802	3.5007	1.0605	1.0333
mean	1.00363	0.480567	1.70513	1.1381	mean	1.00797	0.495633	2.0335	0.9417	mean	1.00067	3.21237	0.838067	1.4542
sd	0.0316001	0.117202	0.280333	0.131622	sd	0.141253	0.101226	0.234857	0.116735	sd	0.0398579	0.572703	0.209145	0.378933
Method	One-way ANOVA				Method	One-way ANOVA				Method	One-way ANOVA
p value	WT vs. CKD+HPD	CKD+HPD vs. IRF1+/- CKD+HPD			p value	WT vs. CKD+HPD	CKD+HPD vs. IRF1+/- CKD+HPD			p value	WT vs. CKD+HPD	CKD+HPD vs. IRF1+/- CKD+HPD
	0.0203	0.0056				0.0169	0.0342				0.0003	0.0015

## Sheet: Figure S1
Figure S1a
PGC1α mRNA fold induction
	Control	HP
	0.989	0.4357
	1.0527	0.3348
	0.9588	0.6408
mean	1.00017	0.470433
sd	0.0479356	0.155929
Method	two-tailed unpaired t test
p value	0.0049
Figure S1b
Relative PGC1α/β-actin
	Control	HP
	0.98	0.76
	0.94	0.53
	1.08	0.69
mean	1	0.66
sd	0.072111	0.117898
Method	two-tailed unpaired t test
p value	0.013
Figure S1c
OCR (pmoles/min)
Time (min)	Control				mean	sd	HP				mean	sd	Statistical method	p value
1	118.44	102.09	101.39	92.44	103.59	10.8311	72.07	49.84	42.29	46.97	52.7925	13.223	two-tailed unpaired t test	0.001013
8	117.27	102.44	100.47	91.46	102.91	10.7003	70.2	50.6	43.07	48.08	52.9875	11.8941	two-tailed unpaired t test	0.000784
15	116.92	102.37	100.77	90.83	102.722	10.7539	70.09	50.51	43.41	47.89	52.975	11.7806	two-tailed unpaired t test	0.000786
22	65.5	57.77	45.92	45.65	53.71	9.68049	33.34	26.24	15.12	23.53	24.5575	7.52961	two-tailed unpaired t test	0.003145
29	63.57	58.35	47.86	45.52	53.825	8.56339	35.26	25.79	18.64	25.03	26.18	6.85012	two-tailed unpaired t test	0.002352
35	65.3	56.02	49.01	39.34	52.4175	10.9783	36.1	26.91	18.81	26.2	27.005	7.08365	two-tailed unpaired t test	0.008076
42	168.32	142.91	140.22	138.16	147.403	14.08	91.8	85.05	69.61	62.75	77.3025	13.4307	two-tailed unpaired t test	0.000362
49	156.55	141.93	128.42	127.12	138.505	13.7681	88.43	83.83	68.36	60.71	75.3325	12.9896	two-tailed unpaired t test	0.000548
55	154.12	140.95	138.6	126.76	140.107	11.2174	84.97	81.83	67	61.14	73.735	11.4855	two-tailed unpaired t test	0.000169
62	28.18	21.68	10.91	15.33	19.025	7.5359	21.87	10.6	8.56	10.7	12.9325	6.03938	two-tailed unpaired t test	0.253874
69	27.75	21.96	11.55	14.7	18.99	7.28735	15.17	11	10.42	10.62	11.8025	2.25785	two-tailed unpaired t test	0.108517
76	27.84	21.57	11.05	14.63	18.7725	7.4575	12.99	10.75	8.39	10.4	10.6325	1.88454	two-tailed unpaired t test	0.078663
Figure S1d
Relative ATP level
	Control	HP
	0.9194	0.683
	0.8919	0.5525
	1.1888	0.72
mean	1.00003	0.651833
sd	0.164054	0.087992
Method	two-tailed unpaired t test
p value	0.0317
Figure S1e
mRNA fold induction
	Control			mean	sd	HP			mean	sd	Statistical method	p value
MCAD	1.0295	1.0416	0.9325	1.0012	0.0598028	0.5202	0.4497	0.3849	0.4516	0.06767	two-tailed unpaired t test	0.0005
CROT	1.0089	0.8308	1.1932	1.01097	0.181209	0.6735	0.7275	0.4888	0.629933	0.125172	two-tailed unpaired t test	0.0401
HADHB	1.1063	1.0657	0.8481	1.0067	0.138844	0.5363	0.4647	0.4814	0.494133	0.0374599	two-tailed unpaired t test	0.0035
Cpt1b	0.8974	1.0006	1.1138	1.00393	0.108239	0.6541	0.7829	0.7207	0.719233	0.0644125	two-tailed unpaired t test	0.0173
Figure S1f
mRNA fold induction
	Control			mean	sd	HP			mean	sd	Statistical method	p value
Atp5a1	1.2562	1.0129	0.7889	1.01933	0.233716	0.3921	0.3693	0.6639	0.4751	0.163903	two-tailed unpaired t test	0.0299
Ndufa	0.8886	1.2707	0.8942	1.01783	0.219007	0.3119	0.3795	0.5669	0.419433	0.132107	two-tailed unpaired t test	0.0154
Ndufv	1.1638	0.968	0.8887	1.00683	0.141602	0.4584	0.5296	0.7501	0.579367	0.152085	two-tailed unpaired t test	0.0235
Cytc	1.0661	0.7729	1.2025	1.01383	0.219517	0.6512	0.4687	0.4123	0.510733	0.124874	two-tailed unpaired t test	0.026
Figure S1g
mRNA fold induction
	Control			mean	sd	HP			mean	sd	Statistical method	p value
PKM	1.0035	1.0839	0.9228	1.0034	0.08055	1.4284	1.9702	1.7039	1.70083	0.270913	two-tailed unpaired t test	0.0129
HK2	0.9553	1.0794	0.9611	0.9986	0.0700349	2.3028	1.5809	1.7139	1.86587	0.384194	two-tailed unpaired t test	0.0184
PFKP	0.8956	1.1623	0.9646	1.0075	0.138429	2.2154	1.8497	2.2406	2.1019	0.218775	two-tailed unpaired t test	0.0019
PDK4	0.9725	1.1246	0.9179	1.005	0.107114	1.8339	1.6152	1.4047	1.61793	0.214613	two-tailed unpaired t test	0.0115

## Sheet: Figure S2
Figure S2a	(upper panel)		Figure S2b	(upper panel)		Figure S2c	(upper panel)
Phosphate (mg/dL)	eGFR (ml/min/1.73m2)		Phosphate (mg/dL)	LVMI (g/m2.7)		Phosphate (mg/dL)	EF (%)
2.787	10.67		2.787	40.3161		2.787	62
2.88	6.85		2.88	42.531		2.88	71
2.942	4.16		2.942	48.6726		2.942	65
3.004	8.34		3.004	50.3301		3.004	59
3.004	14.87		3.004	51.8508		3.004	55
3.004	10.67		3.004	44.5506		3.004	66
3.004	7.3		3.004	39.1364		3.004	68
3.097	10.67		3.097	62.783		3.097	65
3.19	18.73		3.19	47.8378		3.19	64
3.252	9.55		3.252	50.2828		3.252	62
3.252	15.11		3.252	70.0668		3.252	71
3.283	7.12		3.283	35.8485		3.283	73
3.407	14.9708		3.407	82.446		3.407	69
3.407	8.00949		3.407	53.615		3.407	62
3.438	10.14		3.438	34.2944		3.438	60
3.469	7.23		3.469	53.0445		3.469	72
3.531	9.29		3.531	56.9363		3.531	68
3.531	8.04		3.531	54.8714		3.531	60
3.531	6.33		3.531	49.7719		3.531	72
3.593	11.66		3.593	38.3821		3.593	65
3.593	9.98		3.593	52.719		3.593	65
3.623	9.42		3.623	72.459		3.623	68
3.654	7.0906		3.654	47.3645		3.654	55
3.685	14.2		3.685	40.9054		3.685	63
3.685	4.09902		3.685	52.719		3.685	63
3.685	7.81		3.685	44.5444		3.685	62
3.716	18.67		3.716	60.8648		3.716	67
3.747	10.08		3.747	50.2339		3.747	65
3.778	8.17		3.778	69.2076		3.778	77
3.809	11.98		3.809	77.0419		3.809	61
3.809	8.19		3.809	62.7545		3.809	65
3.84	11.72		3.84	46.6939		3.84	66
3.84	8.48		3.84	31.7021		3.84	69
3.871	6.05708		3.871	56.6885		3.871	63
3.871	6.77		3.871	52.6621		3.871	64
3.871	11.01		3.871	44.0003		3.871	67
3.871	6.97		3.871	67.8124		3.871	62
3.871	5.27		3.871	58.1059		3.871	62
3.964	8.34		3.964	35.673		3.964	65
4.026	13.63		4.026	39.3357		4.026	66
4.026	10.67		4.026	68.731		4.026	62
4.026	7.73		4.026	42.8631		4.026	65
4.026	8.92		4.026	43.9462		4.026	63
4.057	10.2092		4.057	52.6483		4.057	64
4.057	13.56		4.057	52.2985		4.057	68
4.057	4.52		4.057	67.6446		4.057	62
4.057	11.63		4.057	72.2188		4.057	70
4.088	17.96		4.088	31.8971		4.088	61
4.088	8.11045		4.088	54.5226		4.088	73
4.088	5.77		4.088	67.843		4.088	65
4.088	11.66		4.088	46.0743		4.088	63
4.15	13.19		4.15	79.418		4.15	61
4.15	9.86		4.15	46.1872		4.15	65
4.181	4.83746		4.181	67.2468		4.181	62
4.212	7.53		4.212	56.5635		4.212	62
4.212	11.19		4.212	88.3458		4.212	60
4.243	6.02		4.243	43.3166		4.243	62
4.243	14.53		4.243	31.7002		4.243	61
4.274	5.19		4.274	37.9031		4.274	65
4.305	11.3369		4.305	62.9287		4.305	63
4.305	7.58		4.305	53.0325		4.305	60
4.305	8.33		4.305	41.7708		4.305	69
4.305	23.3		4.305	74.2639		4.305	64
4.336	10.06		4.336	46.9504		4.336	69
4.336	14.5		4.336	61.8106		4.336	73
4.336	7.15		4.336	61.8106		4.336	73
4.367	11.1		4.367	39.5681		4.367	70
4.367	9.8		4.367	58.9145		4.367	66
4.398	9.7		4.398	30.0745		4.398	63
4.398	15.53		4.398	43.8218		4.398	73
4.398	4.78		4.398	51.6594		4.398	71
4.398	8.27		4.398	50.1675		4.398	69
4.491	13.21		4.491	48.6602		4.491	61
4.491	6.50864		4.491	67.1129		4.491	63
4.491	4.99		4.491	44.2461		4.491	61
4.522	7.21		4.522	69.6385		4.522	61
4.522	14.97		4.522	54.5397		4.522	62
4.553	11.65		4.553	31.4142		4.553	70
4.584	8.03		4.584	86.6449		4.584	58
4.615	7.01		4.615	61.0561		4.615	57
4.615	6.25		4.615	58.565		4.615	65
4.615	6.54		4.615	62.4574		4.615	61
4.615	11.36		4.615	87.7356		4.615	71
4.615	5.27		4.615	67.5054		4.615	62
4.646	14.44		4.646	45.8105		4.646	63
4.646	6.17		4.646	51.9093		4.646	67
4.646	5.9		4.646	55.3878		4.646	59
4.646	6.36		4.646	90.0897		4.646	65
4.676	6.29		4.676	58.6		4.676	63
4.676	8.01		4.676	58.9094		4.676	57
4.676	11.38		4.676	68.0318		4.676	50
4.707	4.57		4.707	53.139		4.707	66
4.707	9.23		4.707	74.9597		4.707	65
4.738	5.43		4.738	58.2284		4.738	56
4.769	11.34		4.769	53.1423		4.769	69
4.769	7.36		4.769	37.0195		4.769	62
4.769	8.31099		4.769	46.1347		4.769	67
4.769	4.34		4.769	73.1861		4.769	60
4.8	14.37		4.8	61.5995		4.8	69
4.831	8.9		4.831	49.461		4.831	66
4.831	12.77		4.831	67.4977		4.831	66
4.862	8.71		4.862	39.0384		4.862	62
4.862	7.08		4.862	52.3489		4.862	67
4.862	7.62		4.862	49.8081		4.862	68
4.862	5.59		4.862	66.8708		4.862	69
4.893	7.35		4.893	66.3875		4.893	67
4.893	6.44		4.893	69.2831		4.893	66
4.924	7.16		4.924	59.1764		4.924	66
4.924	7.12		4.924	41.9384		4.924	68
4.955	4.86		4.955	60.8828		4.955	61
4.955	5.54		4.955	81.105		4.955	63
4.955	8.91618		4.955	57.6807		4.955	65
4.986	8.5		4.986	55.4124		4.986	60
4.986	6.58		4.986	39.5314		4.986	65
4.986	6.47		4.986	62.201		4.986	62
5.048	7.64		5.048	50.589		5.048	65
5.048	9.68		5.048	61.6544		5.048	70
5.048	5.71		5.048	48.7466		5.048	62
5.048	6.84		5.048	58.7608		5.048	62
5.079	6.32509		5.079	51.1077		5.079	64
5.079	10.27		5.079	48.6179		5.079	64
5.079	22.8535		5.079	68.5475		5.079	69
5.079	7.09		5.079	67.0008		5.079	61
5.11	6.97		5.11	44.4687		5.11	61
5.11	7.74		5.11	38.0617		5.11	66
5.11	9.13		5.11	57.9697		5.11	65
5.141	4.9		5.141	59.5334		5.141	54
5.141	6.18		5.141	57.4401		5.141	60
5.172	5.89088		5.172	55.7752		5.172	62
5.172	6.39		5.172	79.4059		5.172	65
5.234	7.37		5.234	45.0376		5.234	60
5.234	6.97		5.234	64.8521		5.234	61
5.265	9.98		5.265	47.939		5.265	64
5.296	8.27		5.296	58.3562		5.296	61
5.358	9.86346		5.358	62.4743		5.358	63
5.358	8.11		5.358	59.617		5.358	61
5.389	10.86		5.389	31.6684		5.389	63
5.389	5.59		5.389	52.6078		5.389	69
5.42	9.11		5.42	53.6155		5.42	67
5.482	6.91		5.482	49.727		5.482	66
5.513	4.15		5.513	49.377		5.513	62
5.513	5.47		5.513	85.1308		5.513	68
5.544	4.47		5.544	60.5954		5.544	61
5.544	6.7		5.544	41.8521		5.544	61
5.575	8.03		5.575	64.1556		5.575	65
5.575	5.13		5.575	46.4669		5.575	67
5.575	8.87		5.575	37.4717		5.575	62
5.606	6.14		5.606	47.0087		5.606	71
5.637	6.75		5.637	62.3738		5.637	50
5.668	5.37		5.668	62.0991		5.668	61
5.668	7.38		5.668	62.8759		5.668	57
5.729	6.53		5.729	40.1464		5.729	63
5.729	7.12		5.729	46.0738		5.729	61
5.76	7.24		5.76	55.6888		5.76	65
5.76	5.6		5.76	50.2303		5.76	60
5.791	9.7439		5.791	62.1572		5.791	63
5.853	17.86		5.853	46.9631		5.853	63
5.853	11.6585		5.853	61.5995		5.853	60
5.884	5.84		5.884	49.5529		5.884	69
5.946	7.72648		5.946	67.9596		5.946	67
5.946	7.47		5.946	62.4362		5.946	62
5.946	7.27		5.946	69.3113		5.946	66
6.008	11.03		6.008	51.0495		6.008	79
6.039	4.88		6.039	70.7555		6.039	72
6.039	12.69		6.039	51.0441		6.039	61
6.07	2.4		6.07	46.0743		6.07	69
6.07	5.92		6.07	66.7997		6.07	62
6.101	11.75		6.101	91.2912		6.101	44
6.101	8.25		6.101	72.1243		6.101	61
6.132	7.06		6.132	74.2938		6.132	70
6.194	5.04		6.194	55.1306		6.194	57
6.194	6.66		6.194	95.0626		6.194	59
6.194	6.06		6.194	57.5912		6.194	75
6.287	9.53		6.287	52.4894		6.287	65
6.349	10.77		6.349	80.7132		6.349	64
6.38	6.99		6.38	46.0263		6.38	68
6.442	4.82		6.442	51.684		6.442	69
6.442	6.18		6.442	54.5402		6.442	62
6.442	5.89		6.442	59.5956		6.442	62
6.473	2.86		6.473	49.1886		6.473	59
6.504	4.69		6.504	53.3185		6.504	65
6.504	17.87		6.504	53.0268		6.504	73
6.535	4.55		6.535	55.1745		6.535	58
6.566	7.28		6.566	61.2435		6.566	55
6.597	5.09		6.597	64.9043		6.597	64
6.597	6.33		6.597	49.3579		6.597	65
6.628	6.32		6.628	63.9772		6.628	66
6.72	8.87		6.72	85.3553		6.72	59
6.813	3.66		6.813	63.8426		6.813	57
6.844	2.66		6.844	96.6941		6.844	58
6.937	7.15		6.937	44.4465		6.937	66
6.937	4.54		6.937	58.0465		6.937	65
6.968	9.4011		6.968	75.5783		6.968	62
6.968	2.62		6.968	69.2844		6.968	62
6.999	7.07		6.999	51.9283		6.999	59
7.03	6.44		7.03	42.463		7.03	62
7.185	4.28		7.185	71.1462		7.185	43
7.402	3.12		7.402	70.0192		7.402	60
7.433	4.92		7.433	90.4114		7.433	62
7.495	4.18		7.495	82.9639		7.495	35
7.743	5.23		7.743	61.7455		7.743	58
7.773	3.93		7.773	52.6803		7.773	64
7.897	8.5		7.897	78.3852		7.897	50
8.114	7.22		8.114	87.7614		8.114	65
8.176	5.47		8.176	86.7433		8.176	69
8.61	6.2		8.61	63.3116		8.61	63
8.734	3.37		8.734	97.3999		8.734	57
9.26	4.92		9.26	65.0705		9.26	55
9.291	2		9.291	81.2358		9.291	55
9.539	4.32		9.539	62.9669		9.539	52
9.694	11.2465		9.694	80.0071		9.694	55
10.561	4.28		10.561	69.3243		10.561	52
10.932	2.86		10.932	70.4654		10.932	43
Statistical method	Spearman rank correlation		Statistical method	partial correlation analysis		Statistical method	partial correlation analysis
p value	2.0362e-11		p value	1.1755e-07		p value	2.7451e-07
Figure S2a	(lower panel)		Figure S2b	(lower panel)		Figure S2c	(lower panel)
eGFR (ml/min/1.73m2)			LVMI (g/m2.7)			EF (%)
Tertile 1	Terrtile 2	Tertile 3	Tertile 1	Terrtile 2	Tertile 3	Tertile 1	Terrtile 2	Tertile 3
10.67	13.21	4.47	40.3161	48.6602	60.5954	62	61	61
6.85	6.51	6.7	42.531	67.1129	41.8521	71	63	61
4.16	4.99	8.03	48.6726	44.2461	64.1556	65	61	65
8.34	7.21	5.13	50.3301	69.6385	46.4669	59	61	67
14.87	14.97	8.87	51.8508	54.5397	37.4717	55	62	62
10.67	11.65	6.14	44.5506	31.4142	47.0087	66	70	71
7.3	8.03	6.75	39.1364	86.6449	62.3738	68	58	50
10.67	7.01	5.37	62.783	61.0561	62.0991	65	57	61
18.73	6.25	7.38	47.8378	58.565	62.8759	64	65	57
9.55	6.54	6.53	50.2828	62.4574	40.1464	62	61	63
15.11	11.36	7.12	70.0668	87.7356	46.0738	71	71	61
7.12	5.27	7.24	35.8485	67.5054	55.6888	73	62	65
14.97	14.44	5.6	82.446	45.8105	50.2303	69	63	60
8.01	6.17	9.74	53.615	51.9093	62.1572	62	67	63
10.14	5.9	17.86	34.2944	55.3878	46.9631	60	59	63
7.23	6.36	11.66	53.0445	90.0897	61.5995	72	65	60
9.29	6.29	5.84	56.9363	58.6	49.5529	68	63	69
8.04	8.01	7.73	54.8714	58.9094	67.9596	60	57	67
6.33	11.38	7.47	49.7719	68.0318	62.4362	72	50	62
11.66	4.57	7.27	38.3821	53.139	69.3113	65	66	66
9.98	9.23	11.03	52.719	74.9597	51.0495	65	65	79
9.42	5.43	4.88	72.459	58.2284	70.7555	68	56	72
7.09	11.34	12.69	47.3645	53.1423	51.0441	55	69	61
14.2	7.36	2.4	40.9054	37.0195	46.0743	63	62	69
4.1	8.31	5.92	52.719	46.1347	66.7997	63	67	62
7.81	4.34	11.75	44.5444	73.1861	91.2912	62	60	44
18.67	14.37	8.25	60.8648	61.5995	72.1243	67	69	61
10.08	8.9	7.06	50.2339	49.461	74.2938	65	66	70
8.17	12.77	5.04	69.2076	67.4977	55.1306	77	66	57
11.98	8.71	6.66	77.0419	39.0384	95.0626	61	62	59
8.19	7.08	6.06	62.7545	52.3489	57.5912	65	67	75
11.72	7.62	9.53	46.6939	49.8081	52.4894	66	68	65
8.48	5.59	10.77	31.7021	66.8708	80.7132	69	69	64
6.06	7.35	6.99	56.6885	66.3875	46.0263	63	67	68
6.77	6.44	4.82	52.6621	69.2831	51.684	64	66	69
11.01	7.16	6.18	44.0003	59.1764	54.5402	67	66	62
6.97	7.12	5.89	67.8124	41.9384	59.5956	62	68	62
5.27	4.86	2.86	58.1059	60.8828	49.1886	62	61	59
8.34	5.54	4.69	35.673	81.105	53.3185	65	63	65
13.63	8.92	17.87	39.3357	57.6807	53.0268	66	65	73
10.67	8.5	4.55	68.731	55.4124	55.1745	62	60	58
7.73	6.58	7.28	42.8631	39.5314	61.2435	65	65	55
8.92	6.47	5.09	43.9462	62.201	64.9043	63	62	64
10.21	7.64	6.33	52.6483	50.589	49.3579	64	65	65
13.56	9.68	6.32	52.2985	61.6544	63.9772	68	70	66
4.52	5.71	8.87	67.6446	48.7466	85.3553	62	62	59
11.63	6.84	3.66	72.2188	58.7608	63.8426	70	62	57
17.96	6.33	2.66	31.8971	51.1077	96.6941	61	64	58
8.11	10.27	7.15	54.5226	48.6179	44.4465	73	64	66
5.77	22.85	4.54	67.843	68.5475	58.0465	65	69	65
11.66	7.09	9.4	46.0743	67.0008	75.5783	63	61	62
13.19	6.97	2.62	79.418	44.4687	69.2844	61	61	62
9.86	7.74	7.07	46.1872	38.0617	51.9283	65	66	59
4.84	9.13	6.44	67.2468	57.9697	42.463	62	65	62
7.53	4.9	4.28	56.5635	59.5334	71.1462	62	54	43
11.19	6.18	3.12	88.3458	57.4401	70.0192	60	60	60
6.02	5.89	4.92	43.3166	55.7752	90.4114	62	62	62
14.53	6.39	4.18	31.7002	79.4059	82.9639	61	65	35
5.19	7.37	5.23	37.9031	45.0376	61.7455	65	60	58
11.34	6.97	3.93	62.9287	64.8521	52.6803	63	61	64
7.58	9.98	8.5	53.0325	47.939	78.3852	60	64	50
8.33	8.27	7.22	41.7708	58.3562	87.7614	69	61	65
23.3	9.86	5.47	74.2639	62.4743	86.7433	64	63	69
10.06	8.11	6.2	46.9504	59.617	63.3116	69	61	63
14.5	10.86	3.37	61.8106	31.6684	97.3999	73	63	57
7.15	5.59	4.92	61.8106	52.6078	65.0705	73	69	55
11.1	9.11	2	39.5681	53.6155	81.2358	70	67	55
9.8	6.91	4.32	58.9145	49.727	62.9669	66	66	52
9.7	4.15	11.25	30.0745	49.377	80.0071	63	62	55
15.53	5.47	4.28	43.8218	85.1308	69.3243	73	68	52
4.78		2.86	51.6594		70.4654	71		43
8.27			50.1675			69
Statistical method	Kruskal-Wallis H test		Statistical method	Kruskal-Wallis H test		Statistical method	Kruskal-Wallis H test
p value	<0.0001		p value	0.0001		p value	0.0004
Tertile 1 vs. Tertile 2	0.000965		Tertile 1 vs. Tertile 2	0.007158		Tertile 1 vs. Tertile 2	0.054476
Tertile 1 vs. Tertile 3	1.7733e-08		Tertile 1 vs. Tertile 3	4.4895e-07		Tertile 1 vs. Tertile 3	1.4e-05
Tertile 2 vs. Tertile 3	0.013832		Tertile 2 vs. Tertile 3	0.014416		Tertile 2 vs. Tertile 3	0.013289

[truncated: 13 more sheets: Figure S3, Figure S4, Figure S5, Figure S6, Figure S7, Figure S8, Figure S10, Figure S11, Figure S12, Figure S13, Figure S14, Figure S15, Figure S16]
